# Supplementary material for: Impact of suppression of tumorigenicity 14 (ST14)/serine protease 14 (Prss14) expression analysis on the prognosis and management of estrogen receptor negative breast cancer
Source: Oncotarget. 2016 May 4;7(23):34643–63. doi: 10.18632/oncotarget.9155 (PMC5085182; doi:10.18632/oncotarget.9155)
Supplement: Supplementary file 2 [file oncotarget-07-34643-s002.xlsx]

## Sheet: Sheet1
1085 EMT signature genes
CREB3L1
MMP2
MMP7
ZEB1
STK16
SORL1
SERPINF1
FNDC1
FSIP1
SDC2
TMEM125
SLC9A3R1
KRT15
FHL1
RBPMS
PRSS22
FST
DNAJB4
SNCA
ARHGAP26
SOCS3
MALL
GAL
ZNF165
MAN1A1
RB1CC1
PTGER2
KRTCAP3
CLIC4
KLK7
CLDN3
EGFR
NDRG1
ZHX2
TACSTD2
CCNE2
SLC6A8
HRH1
SYT11
NME5
SRPX
ZNF532
SLFN11
RAPGEF5
MBP
MPEG1
CAV2
RP6-213H19.1
PKP3
SLIT2
SERPINA3
IL1R1
RNASE4
RCBTB2
HSPB6
DSP
MSN
EML1
SMAD3
MRVI1
ZBTB38
HBEGF
PAG1
VSNL1
KIAA1524
LTBP2
LEF1
EYA1
SERPINB2
STC1
SPON1
PLA2G4A
7A5
CPM
KCNK1
EREG
MCAM
OVOL2
PTX3
TMEM40
C7
MTUS1
PLEKHF2
TNFRSF12A
TXNIP
TLR3
WDR47
RGS2
MST1R
EDIL3
DSC3
NAP1L3
SERPINB1
TUBB6
CORO1A
SHROOM3
JAM2
CXCL1
FLRT2
SCML1
RHBDF2
ST6GALNAC2
CTNNAL1
GPX3
ANK3
KRT5
FOXD1
DDR2
KCTD12
TMEM119
ACOX2
ATCAY
NOTCH3
FBXO32
TMEM16A
VAV3
C1orf172
CCDC88A
IGF1
NT5DC1
POLK
FXYD6
FADS1
DKK2
ARL4A
HNMT
PALLD
PRR16
C3
CTSL2
SERPING1
STARD13
MFAP5
NEBL
IFI16
NUAK1
LAMB3
PPL
S100A3
ALDH6A1
MEIS1
IL1A
TUBA1A
KRT8
SPP1
PTGS2
BMP7
DNMT3A
CTSK
SCCPDH
MXRA5
CHST2
TTC27
TSPAN2
PI3
ZBTB4
PTTG1
SSBP2
EFEMP1
COMMD8
POT1
ADARB1
RHOD
COL4A2
LUM
ANGPTL4
ENOX1
CBR3
SIRPA
SRD5A1
AKAP12
LAD1
MAPK8
WNT11
SYTL2
MAPK13
NID2
KRT18
FAM40B
IL1RN
TFPI
CYB5R2
GLS
IL4R
CLSPN
SPAG1
TM4SF1
LAMC2
RASSF8
ADM
CLDN1
ITGA7
NAT1
LEPREL1
EPHB2
LACTB
ACSL4
RAC1
TC2N
S100P
NR2F1
RBM35A
FAM129A
TMEM45A
MPP7
SPRR2D
NUP62CL
ELF3
RCAN2
PPARG
IRF6
MGAT5B
ECM1
IFIT2
DNALI1
SMAD7
S100A14
FGFR2
OSTM1
HPGD
VPS13A
RP2
MAP3K1
FAM92A1
JAG2
TMEM158
DAB2
SERPINH1
MGLL
FAP
RAP1B
FOXA1
EPHX1
C17orf28
THBS2
CA2
MPZL3
DST
GNB5
ACTG2
ANGPTL2
NEDD9
SMPDL3B
ETV5
SCNN1A
UPP1
ITGB3
COL10A1
ELL2
PVRL3
LAMA4
CCDC92
BCAT1
KLK11
DNER
CEBPB
HMGA1
MLPH
NRG1
TBC1D9
TTK
MARVELD2
PRKCA
C3orf21
SPRR1B
MOSC1
EPB41L4B
HS3ST3A1
CPXM2
MREG
PDLIM2
IGSF3
A2M
ANXA3
KIAA0020
CDC42EP3
MYO5C
EPHA4
CMTM3
OSR2
STAT5A
AHNAK
SFRP2
TNFAIP6
RTEL1
OAS1
IGSF9
TRAM2
IL8
SERPINB13
TMPRSS4
C9orf140
NT5E
CD83
IL18
IGFBP2
NOTCH2
CD93
MGP
ITGB2
AREG
MYC
E2F7
LAMA3
BGN
GPR81
GPD1L
PKP2
MMP1
CA12
ASPN
PAM
CITED2
MMP3
NKX2-3
MMP14
CXCL2
CNTN1
KRT16
CKMT1A
THBS1
TNFRSF21
TBX3
GNG11
FILIP1L
LRRC1
GAS1
TACSTD1
UBE2E2
MYL9
HS3ST2
PDGFRA
FZD3
FOSB
SLC27A2
S100A7
CALD1
DCN
BNC2
PCOLCE2
COL1A2
C19orf21
GULP1
COL12A1
ABLIM1
PTGER3
ECHDC1
JAM3
CLDN11
DCBLD2
DPH3
PTHLH
CCDC99
GALNT5
GPRASP2
PRRG4
ANTXR2
MYO10
RUNX1
FTL
GSN
PLS1
EFNA1
ANK2
ITGB6
VIM
MAN1C1
MYH11
LRRC15
TNS1
SRGN
PRUNE2
SLC4A7
CAMK2N1
GREM1
KDELR3
KRT6A
PRNP
CTGF
DPT
RGS5
ALOX15B
INPP4B
SYNC1
NODAL
ERBB3
SDC1
SYK
CXCL12
PRSS23
PPM1L
HNF4A
PPAP2B
CEBPA
IL7R
AMOTL1
KLK10
FLOT1
AKT1
COL6A3
TMEFF1
LCN2
COL5A1
F3
PRICKLE1
WNT5B
AR
EPB41L5
DPYSL3
GLS2
HAPLN1
ADAM12
CSPG4
TLN1
MITF
PCSK1
CXADR
ANLN
FABP5
MEIS2
PCDH7
ALCAM
ADAM19
N-PAC
BAMBI
FGFR3
CSDA
TCF4
APOBEC3B
PBX1
C20orf19
WNT3A
SNAI1
CSRP1
EGF
THY1
DKK4
TPD52L1
RAB25
ENPP2
TIMP1
PDK4
ELL3
CREB3L4
COLEC12
ARHGEF5
SRCAP
HMOX1
SMAD2
CRABP2
GATA3
FOXC2
ISLR
POSTN
CYP27B1
CD99L2
MYLK
GBP1
F2R
BMP1
PMAIP1
GLDC
MFAP2
CAMK4
GLRX
SAA1
ATAD4
KRT19
SLC39A8
RPS6KA1
SSPN
AGPAT5
DLC1
NMU
BOC
ELTD1
IL1B
ELMO3
KIAA1598
BSPRY
PMP22
INADL
CYBRD1
SEPT6
MMP10
EVPL
PVRL4
INSIG1
CYP1B1
XYLT1
ARTN
STEAP1
VAMP8
MPZL2
ANXA1
SUSD5
BIK
GPR116
GPX7
BASP1
SLC44A2
LRRC8C
LGALS1
COL15A1
MUC1
RAI14
CNN3
GJB3
EMP1
TCEA2
CARD6
AOC3
LYST
LMOD1
DES
CCL20
VWF
VTN
THRSP
RAB31
CCL2
ZNF521
PVRL2
HMGA2
KIAA0040
RLN2
MOXD1
PDGFRL
MFAP4
TMEM45B
SH2D3A
DVL3
MN1
CYP4X1
S100A4
LAMB1
EPN3
CDH1
IFIT1
TSHZ3
C10orf116
SPINT1
C10orf58
TGFA
LNX2
METTL7A
DSG3
DKK1
MAP1B
MTSS1
ADH1B
RHOBTB3
PTPN3
ZBED2
STAC
RGMA
F11R
ACTA2
DDR1
SNAI2
FXYD3
MAL2
TP63
IFI44
MMP9
DHRS2
FSTL1
XDH
EDN1
CXCL3
TMC4
EP300
SOD2
SLCO2B1
COL1A1
AP1S2
C2orf44
RGS4
QKI
C6orf105
PRR5
OLFML2A
CXCR7
PDGFRB
CAMK2B
GRHL1
POLR3G
RCAN1
TSHZ1
CASP1
DVL1
DSC1
EPB41L3
ITGA2
MME
DUSP10
GALNT10
CKS2
GADD45B
FPR1
ITGA10
AXL
ANKH
GNAI1
ERBB2
CFL2
LRP8
NFE2L3
PALMD
VIP
USP33
SYNE1
ZBTB10
HTRA1
ATP2B4
CRB3
ADORA2B
NUDT13
SULF1
IMPA1
C20orf194
MAF
CDH19
SSH3
LMCD1
IGFBP3
COL11A1
C9orf3
LBH
TWIST1
ITGB5
MYB
CHRDL1
NID1
ITIH5
GPNMB
YBX2
PLN
KRT13
TNFRSF11B
UBLCP1
NEFM
FAT2
IGFBP7
SERPINA1
FADS2
ENAH
PTGFR
PLAGL1
THBD
ANXA6
TMEM47
ABCC3
STAT3
ABI3BP
SFN
S100A8
SOAT1
DFNA5
LSS
MAGEH1
COL3A1
MYH14
LYN
DUSP6
TGFB3
SERPINE2
MTA3
ENPP5
CCDC82
FOXL2
FGF2
KLK5
EFNB2
AEBP1
GSTM3
COL17A1
SLC29A2
MSLN
COBL
GAS7
ELF5
FABP4
FRZB
GPM6B
TIMP2
KRT6B
CASQ2
PEG10
SNED1
MAGED2
TRPS1
TFPI2
CYP4F11
C1orf116
SFRP1
NDN
FBLN5
BIRC3
SPOCK1
GNAL
FGFR1
CEACAM6
FRY
C10orf56
TSPAN13
HS3ST1
SLC6A15
PPP1R9A
PDZRN3
EDNRA
RGL1
PTGES
PERP
FN1
CEBPD
C6orf173
ITGB1
ANKRD22
SOX10
DSE
HAS2
S100B
BMP2
ESR1
PPM2C
FRMD4A
PLS3
KLF9
COL8A1
LIX1L
SMARCA1
FGFBP1
IHH
C1S
LGALS7
CTNNBIP1
PLAT
SRPX2
APOD
TRIM28
SRC
MAFB
FLRT3
LOX
TGFBR3
AKR1C1
IL32
SPSB1
TPM2
OLFML3
ATP10D
PRKCH
TGFB1I1
EPAS1
IFITM1
ETV1
PHLDB2
PLAUR
IQGAP2
COBLL1
PVRL1
CILP
NRP1
CLDN4
DACH1
DVL2
LOC124220
MYO5B
COPZ2
NRP2
CDH2
ARID5B
DSG2
SERPINB7
MSX2
SERINC2
CLDND1
CSF3
SLPI
CTH
SFRP4
RND3
KLC3
IL1RAP
TJP1
ADRB2
PBK
SNAI3
LIMK2
INHBA
UGDH
LOXL2
SORBS1
IFI30
ICAM1
ETS1
STAP2
ZEB2
CYP26B1
TCF3
SERPINE1
SMC5
ATP12A
ENPP1
CCND2
MAP7D3
SEMA5A
FZD1
SAA2
IGFBP4
SLC2A9
GEM
SPINT2
RNF128
RASSF6
CD44
KCNMA1
ITGA5
GALNT3
MSRB3
TNS3
EFNB1
NOL8
GFPT2
SIP1
KLK8
C5orf13
CHST11
DPYD
FGF1
GCA
L2HGDH
TJP3
SOX9
SHH
ARHGAP25
CA9
ELF4
MAB21L2
VEGFA
SETBP1
CDH11
IL1F9
C13orf33
GSK3B
TNFAIP3
GCLC
GPR110
YBX1
GSC
PNMA2
IRX4
OCLN
PTTG3
SPRY1
SH3YL1
FXYD5
TOM1L1
CRIP2
ID2
RHOJ
PDE4DIP
KIAA0888
VCAN
SYDE1
JUP
LSR
GABRA5
CELSR2
HOOK1
KLHL5
NFYB
PREX1
ACTN1
MAGED1
ROR1
ARSJ
RBM35B
ANKRD25
AGR2
HOPX
PTN
TGFB2
MDFIC
RAP1A
ST6GALNAC5
TIMP3
ITGB4
TMEM30B
PARVA
NCF2
C20orf42
PLXNB1
DSC2
RET
SNX10
CLDN7
GRHL2
ABCC4
VGLL1
ANXA9
ARNTL2
LEPR
SH3BGRL
ILK
FZD7
AIM1
WWC1
ZBTB16
KIF21A
DUSP1
P2RY2
GPRC5A
E2F5
C10orf10
C9orf58
IGSF5
IL6
C5orf23
ZMYM1
KRT14
TSPAN15
LATS2
IFI6
IL1R2
DAZL
IFI44L
CCDC80
AZGP1
CST6
CAV1
IL6ST
HIF1A
ST14
XBP1
SOCS2
NOG
NRCAM
PTP4A1
STC2
COL6A1
IL11
PRSS8
SAMD9
AKR1C3
SPARC
CTSZ
CTHRC1
NOTCH1
OCA2
DAPK1
SELENBP1
FOSL1
S100A9
HSD17B2
IGF2BP3
ANP32E
PCOLCE
PAPSS2
GLT8D2
CNN1
PLEKHO1
CEP170
PLEKHC1
PTK2
LLGL2
TRIM29
CDS1
WDR19
RAD18
LTBP1
C7orf24
ADAMTS2
KRT17
LOXL1
PRRX1
ZFPM2
COL5A2
NAIP
MAP7
ANTXR1
WNT5A
CTNNB1
FMOD
TGFB1
SRrp35
EOMES
ABCA12
IGFBP5
PTGER4
PRDM1
BIN1
CDH3
MYBL1
COL9A1
ZFP62
NXN
PLCB4
DKK3
CCPG1
EMP3
S100A2
ARSD
KRT7
COL4A1
ALDH1A3
ICA1
NAV3
ENTPD1
CDKN2C
PRELP
COL8A2
WFDC1
MMP19
IVL
HGF
PPM1D
PLAU
EHF
GUCY1A3
PRKCDBP
SYNE2
SLC22A4
PROM2
GJA1
TGM2
UCHL1
ATP8B2
FOXC1
SEMA3A
ABCA1
BDKRB2
TBX2
C6orf150
TSC22D3
JAG1
HDAC9
PIK3R3
C20orf151
FBLN1
CD248
ITGAV
MYH10
TPM1
DSG1
SPRR1A
SCEL
FBN1
LAMA5
KRT81
EPHA1
FLJ21511
TPD52
TAGLN
ECM2
TNC
MARCKS
SACS
PLEK2
DMN
SLC7A5
MB
LIFR
EXPH5
SPDEF
MICAL2
COL14A1
RECK
ABAT
CELSR1
NEXN
SH2B3
NOTCH4
TSPAN1
VCAM1
AP1M2
SCYL1BP1
CHN1
KCNJ15
CXCL16
SULT1B1
FLNA
PDGFC
CSF2
