# Supplementary material for: Impact of suppression of tumorigenicity 14 (ST14)/serine protease 14 (Prss14) expression analysis on the prognosis and management of estrogen receptor negative breast cancer
Source: Oncotarget. 2016 May 4;7(23):34643–63. doi: 10.18632/oncotarget.9155 (PMC5085182; doi:10.18632/oncotarget.9155)
Supplement: Supplementary file 3 [file oncotarget-07-34643-s003.xlsx]

## Sheet: Sheet1
HCP3
ST14
MPZL2
LAD1
VGLL1
MYO10
GALNT3
KRT7
DSC2
SLPI
HMGA1
ELF5
CEBPB
KRT16
PERP
FOXC1
TNFRSF21
LCN2
GJB3
CXCL16
SLC7A5
TRIM29
YBX1
S100A9
CDH3
SOD2
SOX10
S100A8
GAL
CYB5R2
MALL
LRP8
FOSL1
MSLN
CCL20
AMOTL1
ARNTL2
CSDA
TMEM158
KRT6A
ABLIM1
ANLN
STAC
SERPINH1
NOTCH1
KIAA0020
MCAM
TTK
LYN
ITGB4
SOX9
FXYD5
CA9
ETS1
MSN
LIMK2
SRD5A1
GRHL1
ICAM1
TUBB6
TCF3
CTSL2
KRT81
EGFR
ADM
SPSB1
PLAUR
UPP1
TGFA
HSD17B2
TM4SF1
PRKCA
CCDC82
NXN
RGMA
ANXA3
SIRPA
PI3
ANKH
RHBDF2
GPR110
FRMD4A
IL1RAP
CBR3
SFRP1
ADORA2B
LAMC2
CLDN1
S100A2
BIN1
KRT6B
MMP1
KLK7
NMU
IL8
ARHGAP26
MMP7
POLR3G
BCAT1
SCEL
DKK1
FGFBP1
KDELR3
KRT17
NFE2L3
C6orf150
CHST11
CLSPN
GPM6B
PLA2G4A
PLCB4
FBXO32
DSC3
ZNF532
TMEM45A
ROR1
WNT5B
CXCL1
UCHL1
LTBP1
GLS
RCAN1
VSNL1
DAPK1
CEP170
ETV5
C6orf105
ANXA1
PRNP
ANP32E
HS3ST1
KLK5
KLK8
LAMB3
CXADR
HIF1A
SNAI1
SERPINE2
IL32
CHST2
PLAGL1
FZD7
FOXD1
TMEM40
SACS
SMC5
KLK10
OCA2
CDH19
CXCL3
KIAA1524
FABP5
RGS2
SLC6A15
IFI30
KRT5
PTX3
EDN1
DCBLD2
IGF2BP3
FLNA
BIRC3
CALD1
C10orf10
TMEFF1
S100A3
DSG1
S100B
GBP1
CSPG4
CCDC88A
GPX7
ARL4A
CLIC4
DPH3
FXYD6
QKI
NDRG1
FADS1
SOAT1
ABCC4
PTTG1
ACSL4
FPR1
IL1R2
PTGS2
COL9A1
NCF2
TRAM2
MMP9
DNER
CSF2
ITGB2
RND3
PLS3
EFNB1
CDC42EP3
APOBEC3B
SYK
CTSZ
DSG3
SERPINB2
IFI16
EPHA4
SERPINB7
TNFAIP3
BMP7
CORO1A
BMP2
ZBED2
EPHB2
IL18
CYP1B1
CASP1
IFI44
HDAC9
HMGA2
ECHDC1
FAM92A1
CXCL2
PTGFR
C5orf23
AKR1C1
SOCS3
PRDM1
GNAI1
GABRA5
ZNF521
CCDC99
MAP7D3
SULT1B1
ADARB1
VCAM1
IL1B
LRRC8C
MDFIC
CD83
SRGN
PCOLCE2
MOXD1
CCL2
FGF2
CPM
MBP
CYP26B1
UBE2E2
MYC
IL7R
IL6
DNAJB4
CDKN2C
PAG1
CAMK4
