# Supplementary material for: Impact of suppression of tumorigenicity 14 (ST14)/serine protease 14 (Prss14) expression analysis on the prognosis and management of estrogen receptor negative breast cancer
Source: Oncotarget. 2016 May 4;7(23):34643–63. doi: 10.18632/oncotarget.9155 (PMC5085182; doi:10.18632/oncotarget.9155)
Supplement: Supplementary file 4 [file oncotarget-07-34643-s004.xlsx]

## Sheet: Sheet1
LCP3
ESR1
TBC1D9
WDR19
TBX3
SMAD3
TSHZ1
IL6ST
POLK
EPB41L5
CXCR7
NAV3
GLS2
LAMA3
PTGER3
FGFR3
MSX2
FRY
SPDEF
TSC22D3
TRPS1
MTA3
ERBB3
FGFR1
MAP3K1
KCNMA1
CYP4F11
CELSR2
MPP7
AHNAK
CELSR1
USP33
NUDT13
MARVELD2
HNMT
LYST
ENPP5
SERPINB1
TOM1L1
TPD52
NUP62CL
ARSD
TMEM30B
NEBL
ZHX2
C17orf28
SSH3
LEF1
MTUS1
THBS1
ZBTB38
IFITM1
LIFR
SPAG1
SERPINA3
KRT19
GSC
CAMK2B
SCNN1A
RHOBTB3
OVOL2
FLOT1
FXYD3
MMP10
STK16
SLC4A7
CDS1
MB
PHLDB2
STARD13
HOOK1
AP1M2
PLS1
STC1
SORL1
PBX1
ITGB5
IGFBP5
GRHL2
CITED2
LRRC1
TLR3
FAM129A
LAMA5
DDR1
RUNX1
TCEA2
SELENBP1
OCLN
MAL2
NT5DC1
EGF
GALNT5
ELMO3
KRT8
PLXNB1
INADL
ALOX15B
BSPRY
ICA1
S100A14
VAMP8
JUP
MAP7
SERPINA1
ERBB2
ITGA2
SRCAP
CREB3L1
EPHX1
WWC1
TMEM125
SERINC2
PROM2
RHOD
SPINT2
PRSS8
CLDN7
RAB25
AKT1
SPINT1
