# Supplementary material for: Impact of suppression of tumorigenicity 14 (ST14)/serine protease 14 (Prss14) expression analysis on the prognosis and management of estrogen receptor negative breast cancer
Source: Oncotarget. 2016 May 4;7(23):34643–63. doi: 10.18632/oncotarget.9155 (PMC5085182; doi:10.18632/oncotarget.9155)
Supplement: Supplementary file 5 [file oncotarget-07-34643-s005.xlsx]

## Sheet: Sheet1
HCC3
FBN1
NAV3
EMP3
DDR2
PRRX1
CDH2
SYDE1
VIM
PMP22
PTGFR
MSRB3
CD99L2
BNC2
NEXN
LOX
DLC1
CDH11
FGF2
PTX3
RECK
COL3A1
GLIPR1
COL5A1
TPM2
POSTN
LOXL2
OSTM1
EDIL3
TWIST1
FAM101B
FN1
FHL1
LOC344595
ANTXR2
DNAJB4
SRPX
TNFAIP6
TGFB1I1
PCOLCE2
IL6
COL1A2
AXL
COL6A1
SLIT2
FGFR1
RGS4
F2R
ABI3BP
MAP1B
SACS
ADAM12
TMEM47
ETS1
GEM
PNMA2
BCAT1
COL4A1
DKK3
HAS2
ANK2
ENPP2
FAP
GJA1
SERPINE2
SPOCK1
SERPINE1
AP1S2
HS3ST3A1
CCDC80
CCDC99
ABCC4
COL1A1
C1R
RCBTB2
PRKCDBP
COL4A2
ADAMTS2
DAB2
ARSJ
ACTA2
IL7R
AKAP12
FZD7
COL5A2
MMP2
FST
CNN1
CMTM3
TGFB1
C1S
HRH1
SNAI2
CHST2
TRAM2
DFNA5
CFL2
TMEM158
FOSL1
THY1
PTN
TSHZ3
MYLK
TNFRSF11B
CTGF
TAGLN
SPARC
RASSF8
PDGFRB
NT5E
JAM3
NUAK1
ITGA5
ELL2
MYL9
DCN
FLRT2
EDNRA
CSPG4
MICAL2
FSTL1
CHN1
FNDC1
QKI
SLC4A7
ETV5
NRG1
DPYSL3
PDGFRA
IGFBP7
ILK
WNT5B
TWIST2
IL6ST
FTL
BASP1
MSN
COL6A3
TIMP1
RAI14
MMP1
PLAUR
TFPI
ANTXR1
ANGPTL2
TFPI2
CAV1
BMP1
SH2B3
SYNE1
HMGA2
TLN1
CALD1
POLK
TUBB6
TMEM119
FLNA
BGN
MN1
ASPN
KLHL5
CLIC4
DCBLD2
GNAI1
ECM1
ACTN1
GPX7
CD44
DPYD
IL8
CTNNAL1
MME
ABCA1
GLS
IGFBP3
LRRC15
HSPB6
LMOD1
ATP2B4
THBS2
THBS1
PLEKHO1
GAS1
ROR1
SYNPO2
CD248
PDGFC
IMPA1
FOXD1
LUM
CLDN11
MFAP5
MMP14
SYT11
IFI16
MRVI1
GALNT5
SEMA3A
ZBTB38
INHBA
SMAD3
TIMP3
TCF4
CXCL2
WNT5A
NID2
LOXL1
TGFBR3
PARVA
ANXA1
PRKCA
COL15A1
SEMA5A
LTBP2
PLAT
MARCKS
LAMA4
MFAP4
PDLIM2
ATP10D
CAV2
CTHRC1
MDFIC
IL32
LRRC8C
UBLCP1
DST
CDC42EP3
ECM2
E2F7
NRP1
ISLR
KIAA1524
ADM
TIMP2
COL8A2
TGM2
BIN1
PAM
C10orf10
FGF1
TNFAIP3
CCDC82
ECHDC1
RHOJ
RP2
IL1B
LBH
TMEM45A
ARNTL2
HBEGF
NXN
KCTD12
GLRX
TNC
ADAM19
S100A3
TNS1
FADS1
PHLDB2
SFRP4
GBP1
CLDND1
MMP19
IL11
IGF2BP3
MYO10
NRP2
MEIS2
PCDH7
SIRPA
RGL1
PMAIP1
PLAU
CYBRD1
GPR116
FOXC2
COL10A1
PRNP
UPP1
PTGS2
ANKH
STEAP1
SOD2
IFIT1
SOAT1
RGS2
IFIT2
SFRP1
SRPX2
ICAM1
LYN
ANP32E
SAMD9
FXYD5
