# Supplementary material for: Impact of suppression of tumorigenicity 14 (ST14)/serine protease 14 (Prss14) expression analysis on the prognosis and management of estrogen receptor negative breast cancer
Source: Oncotarget. 2016 May 4;7(23):34643–63. doi: 10.18632/oncotarget.9155 (PMC5085182; doi:10.18632/oncotarget.9155)
Supplement: Supplementary file 6 [file oncotarget-07-34643-s006.xlsx]

## Sheet: Sheet1
LCC3
ST14
RAB25
SPINT1
CLDN7
MAL2
TMEM30B
TMEM125
F11R
C1orf172
LSR
GRHL2
HOOK1
JUP
PRSS8
MYO5C
EXPH5
PRRG4
ARHGEF5
DDR1
INADL
IRF6
TACSTD2
ERBB3
OVOL2
LAD1
CRB3
BSPRY
SH2D3A
CDS1
EPHA1
SPINT2
SORL1
PKP3
GRHL1
SH3YL1
GALNT3
ELF3
MARVELD2
TJP3
SMPDL3B
CDH1
CLDN4
PROM2
EFNA1
ZNF165
MAP7
LLGL2
PRSS22
DSC2
PTPN3
AP1M2
FXYD3
TSPAN13
EVPL
EPN3
IGSF9
C10orf58
VAMP8
ELMO3
PVRL4
MYO5B
LNX2
FOXA1
PPL
CRABP2
CREB3L4
SLC29A2
RAPGEF5
CLDN3
SLC9A3R1
CXCL16
CELSR2
KIAA0040
TMEM45B
MB
PLS1
MST1R
P2RY2
ELL3
ANK3
BIK
TPD52
TMC4
TSPAN15
ENPP5
JAG2
TPD52L1
WWC1
CDH3
S100A14
IGSF3
KIAA1598
SCNN1A
METTL7A
GCA
LRRC1
NEBL
PRKCH
AGR2
STAP2
EHF
S100P
ANXA9
L2HGDH
SERINC2
ICA1
COBL
VAV3
MYB
AZGP1
SELENBP1
MTUS1
SFN
MAPK13
MUC1
ANKRD22
GPD1L
C19orf21
PVRL1
KLC3
C17orf28
S100A9
PIK3R3
KIF21A
LIMK2
DKFZp586I1420
KRT19
YBX2
PLEKHF2
IVL
CXADR
VGLL1
TMEM132A
ABLIM1
TOM1L1
MSX2
LAMA5
MPP7
ITGB6
GATA3
PLXNB1
SPDEF
DSP
RHOD
EPB41L4B
TSPAN1
CEBPA
ST6GALNAC2
SSH3
ALDH6A1
PRR5
ELF5
KRT15
SYNE2
CEACAM6
GLS2
AIM1
S100A8
TMEM40
SLC44A2
MTA3
DVL3
KCNK1
PPM1L
IGFBP2
CYP4X1
CELSR1
KRTCAP3
ERBB2
C20orf151
PALMD
MLPH
ABCA12
ZFP62
ZHX2
FGFR3
TSC22D3
DHRS2
CAMK2N1
ABAT
SPAG1
XBP1
RLN2
CCNE2
APOD
PBX1
EGF
INPP4B
PREX1
EPB41L5
IRX4
MGP
RET
CTNNBIP1
TRPS1
NOTCH3
OSR2
C10orf116
TGFB3
BAMBI
MAN1C1
FGFR2
BMP7
ESR1
NFYB
PVRL2
DNALI1
CRIP2
ARHGAP25
CAMK2B
PPM1D
NAT1
SERPINA3
STK16
AR
ARSD
AKT1
SSBP2
FMOD
THRSP
CDH19
CA12
TBC1D9
ACOX2
LMCD1
IGFBP5
GSTM3
MAGED2
